# Supplementary material for: Pulmonary Toxicity of Polystyrene, Polypropylene, and Polyvinyl Chloride Microplastics in Mice
Source: Molecules. 2022 Nov 16;27(22):7926. doi: 10.3390/molecules27227926 (PMC9694469; doi:10.3390/molecules27227926)
Supplement: Supplementary file 1 [file molecules-27-07926-s001.zip]

Archive with 1 entries (1 files):
- molecules-2009606-supplementary.pdf
